# Supplementary material for: Comparison and Interpretation of Taxonomical Structure of Bacterial Communities in Two Types of Lakes on Yun-Gui plateau of China
Source: Sci Rep. 2016 Jul 27;6:30616. doi: 10.1038/srep30616 (PMC4962099; doi:10.1038/srep30616)
Supplement: Supplementary Information [file srep30616-s2.xls]

## Sheet: Supplementary file 1
Supplementary file 1. Biomarkers for distinguishing DC (except DC7) and HXH. Columns include OTU number, taxonomy, p-value, label and Class. "**" represents p-value <0.05 and "***" represents p-value <0.01.
OTU	taxonomy	p value	label	Class
Otu000001	Bacteria;Cyanobacteria;Synechococcophycideae;Synechococcales;Synechococcaceae;Synechococcus;unclassified;	0.0157337	**	DC
Otu000002	Bacteria;Actinobacteria;Actinobacteria;Actinomycetales;ACK-M1;unclassified;unclassified;	0.00363867	***	HXH
Otu000004	Bacteria;Bacteroidetes;Flavobacteriia;Flavobacteriales;Flavobacteriaceae;Flavobacterium;gelidilacus;	0.00135713	***	HXH
Otu000005	Bacteria;Actinobacteria;Actinobacteria;Actinomycetales;ACK-M1;unclassified;unclassified;	0.00363867	***	HXH
Otu000006	Bacteria;Firmicutes;Bacilli;Lactobacillales;Streptococcaceae;Lactococcus;unclassified;	0.00190251	***	HXH
Otu000007	Bacteria;Planctomycetes;Planctomycetia;Pirellulales;Pirellulaceae;unclassified;unclassified;	0.00135713	***	DC
Otu000008	Bacteria;Proteobacteria;Alphaproteobacteria;Rickettsiales;Pelagibacteraceae;unclassified;unclassified;	0.00190251	***	HXH
Otu000009	Bacteria;Bacteroidetes;[Saprospirae];[Saprospirales];Chitinophagaceae;Sediminibacterium;unclassified;	0.00190251	***	DC
Otu000010	Bacteria;Planctomycetes;Planctomycetia;Pirellulales;Pirellulaceae;unclassified;unclassified;	0.00363867	***	DC
Otu000011	Bacteria;Proteobacteria;Gammaproteobacteria;Pseudomonadales;Moraxellaceae;Acinetobacter;guillouiae;	0.0089967	***	DC
Otu000012	Bacteria;Proteobacteria;Betaproteobacteria;Burkholderiales;Comamonadaceae;unclassified;unclassified;	0.00264299	***	HXH
Otu000013	Bacteria;Proteobacteria;Alphaproteobacteria;Rhizobiales;unclassified;unclassified;unclassified;	0.00135713	***	DC
Otu000016	Bacteria;Proteobacteria;Alphaproteobacteria;Rhodospirillales;Acetobacteraceae;Roseomonas;unclassified;	0.0340638	**	DC
Otu000017	Bacteria;Actinobacteria;Acidimicrobiia;Acidimicrobiales;C111;unclassified;unclassified;	0.00362124	***	DC
Otu000018	Bacteria;Actinobacteria;Acidimicrobiia;Acidimicrobiales;C111;unclassified;unclassified;	0.00135713	***	HXH
Otu000019	Bacteria;Proteobacteria;Gammaproteobacteria;Pseudomonadales;Pseudomonadaceae;Pseudomonas;fragi;	0.0157337	**	HXH
Otu000021	Bacteria;Actinobacteria;Actinobacteria;Actinomycetales;unclassified;unclassified;unclassified;	0.0157337	**	DC
Otu000022	Bacteria;Planctomycetes;Planctomycetia;Pirellulales;Pirellulaceae;unclassified;unclassified;	0.00135713	***	DC
Otu000023	Bacteria;Chlorobi;OPB56;unclassified;unclassified;unclassified;unclassified;	0.00135713	***	DC
Otu000024	Bacteria;Verrucomicrobia;[Pedosphaerae];[Pedosphaerales];R4-41B;unclassified;unclassified;	0.00190251	***	HXH
Otu000025	Bacteria;Planctomycetes;Planctomycetia;Pirellulales;Pirellulaceae;unclassified;unclassified;	0.00363867	***	DC
Otu000026	Bacteria;Actinobacteria;Actinobacteria;Actinomycetales;Mycobacteriaceae;Mycobacterium;unclassified;	0.0089967	***	HXH
Otu000027	Bacteria;Proteobacteria;Alphaproteobacteria;Rhodobacterales;Rhodobacteraceae;Rhodobacter;unclassified;	0.00190251	***	DC
Otu000028	Bacteria;Chlorobi;OPB56;unclassified;unclassified;unclassified;unclassified;	0.00496455	***	DC
Otu000029	Bacteria;Planctomycetes;Planctomycetia;Pirellulales;Pirellulaceae;unclassified;unclassified;	0.00264299	***	DC
Otu000030	Bacteria;Planctomycetes;Planctomycetia;Pirellulales;Pirellulaceae;unclassified;unclassified;	0.00363867	***	DC
Otu000031	Bacteria;Proteobacteria;Betaproteobacteria;MWH-UniP1;unclassified;unclassified;unclassified;	0.00134936	***	DC
Otu000032	Bacteria;Bacteroidetes;[Saprospirae];[Saprospirales];Chitinophagaceae;unclassified;unclassified;	0.00575429	***	DC
Otu000033	Bacteria;Actinobacteria;Actinobacteria;Actinomycetales;ACK-M1;unclassified;unclassified;	0.0265625	**	HXH
Otu000034	Bacteria;Cyanobacteria;Oscillatoriophycideae;Chroococcales;Microcystaceae;Microcystis;unclassified;	0.00363867	***	DC
Otu000035	Bacteria;Actinobacteria;Actinobacteria;Actinomycetales;ACK-M1;unclassified;unclassified;	0.0205331	**	HXH
Otu000036	Bacteria;Firmicutes;Bacilli;Lactobacillales;Streptococcaceae;Lactococcus;unclassified;	0.00264299	***	HXH
Otu000038	Bacteria;Planctomycetes;Planctomycetia;Pirellulales;Pirellulaceae;unclassified;unclassified;	0.00135713	***	DC
Otu000044	Bacteria;Chlorobi;OPB56;unclassified;unclassified;unclassified;unclassified;	0.00190251	***	DC
Otu000045	Bacteria;Proteobacteria;Alphaproteobacteria;Rhizobiales;Methylocystaceae;Methylosinus;unclassified;	0.00190251	***	DC
Otu000046	Bacteria;Proteobacteria;Gammaproteobacteria;Xanthomonadales;Sinobacteraceae;unclassified;unclassified;	0.00135713	***	DC
Otu000047	Bacteria;Bacteroidetes;[Saprospirae];[Saprospirales];Chitinophagaceae;unclassified;unclassified;	0.00135713	***	DC
Otu000048	Bacteria;Bacteroidetes;unclassified;unclassified;unclassified;unclassified;unclassified;	0.00363867	***	DC
Otu000049	Bacteria;Proteobacteria;Gammaproteobacteria;Pseudomonadales;Moraxellaceae;Perlucidibaca;unclassified;	0.00219655	***	HXH
Otu000051	Bacteria;Proteobacteria;Gammaproteobacteria;Pseudomonadales;Moraxellaceae;Acinetobacter;unclassified;	0.00264299	***	HXH
Otu000053	Bacteria;Planctomycetes;Planctomycetia;Pirellulales;Pirellulaceae;planctomycete;MS3071;	0.00134936	***	DC
Otu000054	Bacteria;Chloroflexi;Chloroflexi;[Roseiflexales];unclassified;unclassified;unclassified;	0.00190251	***	DC
Otu000055	Bacteria;Actinobacteria;Actinobacteria;Actinomycetales;unclassified;unclassified;unclassified;	0.00135713	***	DC
Otu000056	Bacteria;Proteobacteria;Alphaproteobacteria;unclassified;unclassified;unclassified;unclassified;	0.00496455	***	DC
Otu000059	Bacteria;Bacteroidetes;unclassified;unclassified;unclassified;unclassified;unclassified;	0.00135713	***	DC
Otu000060	Bacteria;Proteobacteria;TA18;PHOS-HD29;unclassified;unclassified;unclassified;	0.00135713	***	DC
Otu000062	Bacteria;Planctomycetes;Planctomycetia;Gemmatales;Isosphaeraceae;unclassified;unclassified;	0.00135713	***	DC
Otu000063	Bacteria;Bacteroidetes;[Saprospirae];[Saprospirales];Chitinophagaceae;unclassified;unclassified;	0.00134936	***	DC
Otu000064	Bacteria;Proteobacteria;Betaproteobacteria;Burkholderiales;Comamonadaceae;Limnobacter;unclassified;	0.00134936	***	HXH
Otu000065	Bacteria;Bacteroidetes;unclassified;unclassified;unclassified;unclassified;unclassified;	0.00190251	***	DC
Otu000067	Bacteria;Proteobacteria;Alphaproteobacteria;Rhizobiales;unclassified;unclassified;unclassified;	0.00264299	***	DC
Otu000068	Bacteria;Actinobacteria;Actinobacteria;Actinomycetales;Microbacteriaceae;Candidatus_Aquiluna;rubra;	0.00135713	***	DC
Otu000070	Bacteria;Planctomycetes;Planctomycetia;Pirellulales;Pirellulaceae;unclassified;unclassified;	0.00496455	***	DC
Otu000071	Bacteria;Actinobacteria;unclassified;unclassified;unclassified;unclassified;unclassified;	0.00135713	***	DC
Otu000072	Bacteria;Actinobacteria;Actinobacteria;Actinomycetales;Micrococcaceae;Arthrobacter;unclassified;	0.00496455	***	HXH
Otu000074	Bacteria;Planctomycetes;Phycisphaerae;Phycisphaerales;unclassified;unclassified;unclassified;	0.00135713	***	DC
Otu000075	Bacteria;Actinobacteria;Actinobacteria;Actinomycetales;ACK-M1;unclassified;unclassified;	0.00135713	***	DC
Otu000076	Bacteria;Bacteroidetes;[Saprospirae];[Saprospirales];Saprospiraceae;unclassified;unclassified;	0.0119504	**	DC
Otu000077	Bacteria;Chloroflexi;Chloroflexi;[Roseiflexales];unclassified;unclassified;unclassified;	0.0013262	***	DC
Otu000078	Bacteria;Bacteroidetes;Flavobacteriia;Flavobacteriales;Flavobacteriaceae;Flavobacterium;unclassified;	0.0233082	**	DC
Otu000079	Bacteria;Planctomycetes;Planctomycetia;Gemmatales;Gemmataceae;unclassified;unclassified;	0.00096546	***	HXH
Otu000080	Bacteria;Bacteroidetes;[Saprospirae];[Saprospirales];Chitinophagaceae;unclassified;unclassified;	0.00363867	***	DC
Otu000081	Bacteria;Chloroflexi;Anaerolineae;Caldilineales;Caldilineaceae;Caldilinea;unclassified;	0.00135713	***	HXH
Otu000082	Bacteria;Bacteroidetes;[Saprospirae];[Saprospirales];Saprospiraceae;unclassified;unclassified;	0.00134936	***	DC
Otu000083	Bacteria;Planctomycetes;Planctomycetia;Pirellulales;Pirellulaceae;unclassified;unclassified;	0.00363867	***	DC
Otu000084	Bacteria;Actinobacteria;Acidimicrobiia;Acidimicrobiales;C111;unclassified;unclassified;	0.00134936	***	DC
Otu000086	Bacteria;Actinobacteria;Acidimicrobiia;Acidimicrobiales;C111;unclassified;unclassified;	0.00135713	***	DC
Otu000087	Bacteria;Proteobacteria;Alphaproteobacteria;Rhodospirillales;unclassified;unclassified;unclassified;	0.00264299	***	DC
Otu000088	Bacteria;Proteobacteria;Alphaproteobacteria;unclassified;unclassified;unclassified;unclassified;	0.00671308	***	DC
Otu000089	Bacteria;Bacteroidetes;unclassified;unclassified;unclassified;unclassified;unclassified;	0.00186157	***	DC
Otu000090	Bacteria;Proteobacteria;Betaproteobacteria;Burkholderiales;Comamonadaceae;unclassified;unclassified;	0.00135713	***	DC
Otu000092	Bacteria;Actinobacteria;Actinobacteria;Actinomycetales;unclassified;unclassified;unclassified;	0.00135713	***	DC
Otu000093	Bacteria;Proteobacteria;Betaproteobacteria;Burkholderiales;Comamonadaceae;unclassified;unclassified;	0.0433064	**	HXH
Otu000095	Bacteria;Planctomycetes;Planctomycetia;Gemmatales;Gemmataceae;unclassified;unclassified;	0.00671308	***	HXH
Otu000098	Bacteria;Proteobacteria;Betaproteobacteria;Burkholderiales;Comamonadaceae;unclassified;unclassified;	0.00135713	***	HXH
Otu000099	Bacteria;Actinobacteria;Actinobacteria;Actinomycetales;Microbacteriaceae;Candidatus_Rhodoluna;unclassified;	0.00135713	***	DC
Otu000100	Bacteria;Proteobacteria;Gammaproteobacteria;Xanthomonadales;Xanthomonadaceae;unclassified;unclassified;	0.00496455	***	DC
Otu000101	Bacteria;Bacteroidetes;unclassified;unclassified;unclassified;unclassified;unclassified;	0.00135713	***	HXH
Otu000103	Bacteria;Planctomycetes;Planctomycetia;Gemmatales;Gemmataceae;unclassified;unclassified;	0.00363867	***	DC
Otu000104	Bacteria;Chloroflexi;Chloroflexi;[Roseiflexales];unclassified;unclassified;unclassified;	0.00134936	***	DC
Otu000106	Bacteria;Proteobacteria;Alphaproteobacteria;Rhizobiales;unclassified;unclassified;unclassified;	0.00135713	***	DC
Otu000107	Bacteria;Verrucomicrobia;[Methylacidiphilae];Methylacidiphilales;LD19;unclassified;unclassified;	0.000620389	***	HXH
Otu000108	Bacteria;Proteobacteria;Gammaproteobacteria;Xanthomonadales;Xanthomonadaceae;unclassified;unclassified;	0.0340638	**	DC
Otu000109	Bacteria;Planctomycetes;Planctomycetia;Gemmatales;Isosphaeraceae;unclassified;unclassified;	0.00576113	***	HXH
Otu000110	Bacteria;Bacteroidetes;Flavobacteriia;Flavobacteriales;Cryomorphaceae;Fluviicola;unclassified;	0.0119504	**	HXH
Otu000111	Bacteria;Bacteroidetes;[Saprospirae];[Saprospirales];Chitinophagaceae;unclassified;unclassified;	0.00487558	***	DC
Otu000112	Bacteria;Planctomycetes;Planctomycetia;Pirellulales;Pirellulaceae;unclassified;unclassified;	0.00134936	***	DC
Otu000115	Bacteria;Bacteroidetes;[Saprospirae];[Saprospirales];Chitinophagaceae;Sediminibacterium;unclassified;	0.00135713	***	HXH
Otu000116	Bacteria;Gemmatimonadetes;Gemmatimonadetes;Gemmatimonadales;Gemmatimonadaceae;Gemmatimonas;unclassified;	0.00363867	***	DC
Otu000117	Bacteria;Bacteroidetes;unclassified;unclassified;unclassified;unclassified;unclassified;	0.0013262	***	DC
Otu000118	Bacteria;Proteobacteria;Betaproteobacteria;MWH-UniP1;unclassified;unclassified;unclassified;	0.00135713	***	DC
Otu000119	Bacteria;Proteobacteria;Betaproteobacteria;unclassified;unclassified;unclassified;unclassified;	0.00135713	***	DC
Otu000121	Bacteria;Proteobacteria;Alphaproteobacteria;Caulobacterales;Caulobacteraceae;Phenylobacterium;unclassified;	0.00135713	***	HXH
Otu000124	Bacteria;Firmicutes;Bacilli;Bacillales;[Exiguobacteraceae];Exiguobacterium;unclassified;	0.0433064	**	HXH
Otu000125	Bacteria;Proteobacteria;Alphaproteobacteria;Rhizobiales;unclassified;unclassified;unclassified;	0.00262953	***	DC
Otu000126	Bacteria;Firmicutes;Bacilli;Lactobacillales;Streptococcaceae;Streptococcus;unclassified;	0.00496455	***	HXH
Otu000127	Bacteria;Bacteroidetes;unclassified;unclassified;unclassified;unclassified;unclassified;	0.00671308	***	DC
Otu000130	Bacteria;Bacteroidetes;Flavobacteriia;Flavobacteriales;Flavobacteriaceae;Flavobacterium;unclassified;	0.00575429	***	DC
Otu000131	Bacteria;Actinobacteria;Acidimicrobiia;Acidimicrobiales;C111;unclassified;unclassified;	0.00487558	***	DC
Otu000133	Bacteria;Bacteroidetes;Flavobacteriia;Flavobacteriales;Cryomorphaceae;unclassified;unclassified;	0.00135713	***	DC
Otu000136	Bacteria;Bacteroidetes;unclassified;unclassified;unclassified;unclassified;unclassified;	0.00135713	***	DC
Otu000137	Bacteria;Proteobacteria;Betaproteobacteria;Burkholderiales;Comamonadaceae;unclassified;unclassified;	0.00494222	***	DC
Otu000138	Bacteria;Proteobacteria;Gammaproteobacteria;Pseudomonadales;Moraxellaceae;Psychrobacter;unclassified;	0.0119504	**	HXH
Otu000139	Bacteria;Proteobacteria;Alphaproteobacteria;Rickettsiales;Rickettsiaceae;Rickettsia;Rickettsia_endosymbiont_of_Deronectes_platynotus;	0.00135713	***	DC
Otu000141	Bacteria;Actinobacteria;Acidimicrobiia;Acidimicrobiales;C111;unclassified;unclassified;	0.00134936	***	DC
Otu000143	Bacteria;Bacteroidetes;[Saprospirae];[Saprospirales];Chitinophagaceae;unclassified;unclassified;	0.00134936	***	DC
Otu000145	Bacteria;Planctomycetes;Planctomycetia;Gemmatales;Gemmataceae;unclassified;unclassified;	0.0433064	**	DC
Otu000146	Bacteria;Planctomycetes;Planctomycetia;Planctomycetales;Planctomycetaceae;Planctomyces;unclassified;	0.00496455	***	DC
Otu000147	Bacteria;Actinobacteria;Actinobacteria;Actinomycetales;ACK-M1;unclassified;unclassified;	0.00135713	***	DC
Otu000148	Bacteria;Proteobacteria;Gammaproteobacteria;Pseudomonadales;Pseudomonadaceae;Pseudomonas;unclassified;	0.00363867	***	HXH
Otu000150	Bacteria;Bacteroidetes;Flavobacteriia;Flavobacteriales;Flavobacteriaceae;Flavobacterium;unclassified;	0.000216924	***	HXH
Otu000151	Bacteria;Verrucomicrobia;Verrucomicrobiae;Verrucomicrobiales;Verrucomicrobiaceae;Prosthecobacter;debontii;	0.000135711	***	HXH
Otu000152	Bacteria;Proteobacteria;Alphaproteobacteria;Rhizobiales;Hyphomicrobiaceae;Hyphomicrobium;unclassified;	0.00135713	***	DC
Otu000154	Bacteria;Bacteroidetes;unclassified;unclassified;unclassified;unclassified;unclassified;	0.00264299	***	DC
Otu000155	Bacteria;Bacteroidetes;Flavobacteriia;Flavobacteriales;Flavobacteriaceae;Flavobacterium;unclassified;	0.00259462	***	DC
Otu000156	Bacteria;Bacteroidetes;[Saprospirae];[Saprospirales];Chitinophagaceae;unclassified;unclassified;	0.00134936	***	DC
Otu000157	Bacteria;Bacteroidetes;[Saprospirae];[Saprospirales];Saprospiraceae;unclassified;unclassified;	0.00774842	***	DC
Otu000159	Bacteria;Planctomycetes;Planctomycetia;Planctomycetales;Planctomycetaceae;Planctomyces;unclassified;	0.00190251	***	HXH
Otu000163	Bacteria;Planctomycetes;Planctomycetia;Pirellulales;Pirellulaceae;unclassified;unclassified;	0.000436427	***	HXH
Otu000165	Bacteria;Actinobacteria;Actinobacteria;Actinomycetales;ACK-M1;unclassified;unclassified;	0.000801702	***	HXH
Otu000166	Bacteria;Proteobacteria;Deltaproteobacteria;FAC87;unclassified;unclassified;unclassified;	0.00329932	***	DC
Otu000168	Bacteria;Proteobacteria;Gammaproteobacteria;Legionellales;Legionellaceae;Legionella;unclassified;	0.00363867	***	HXH
Otu000169	Bacteria;Proteobacteria;Alphaproteobacteria;Sphingomonadales;Erythrobacteraceae;unclassified;unclassified;	0.00262953	***	DC
Otu000170	Bacteria;Planctomycetes;Planctomycetia;Pirellulales;Pirellulaceae;unclassified;unclassified;	0.0433064	**	HXH
Otu000171	Bacteria;Bacteroidetes;Flavobacteriia;Flavobacteriales;Flavobacteriaceae;Flavobacterium;gelidilacus;	0.00262953	***	DC
Otu000175	Bacteria;Proteobacteria;Gammaproteobacteria;Alteromonadales;OM60;unclassified;unclassified;	0.00496455	***	DC
Otu000177	Bacteria;Planctomycetes;Planctomycetia;Gemmatales;Gemmataceae;Gemmata;unclassified;	0.00405981	***	DC
Otu000179	Bacteria;Planctomycetes;OM190;CL500-15;unclassified;unclassified;unclassified;	0.00135713	***	DC
Otu000181	Bacteria;Proteobacteria;Alphaproteobacteria;Caulobacterales;Caulobacteraceae;Phenylobacterium;unclassified;	0.0119504	***	DC
Otu000182	Bacteria;Firmicutes;Bacilli;Bacillales;Bacillaceae;Bacillus;unclassified;	0.00264299	***	HXH
Otu000183	Bacteria;Proteobacteria;Gammaproteobacteria;Xanthomonadales;Sinobacteraceae;unclassified;unclassified;	0.00190251	***	DC
Otu000184	Bacteria;Planctomycetes;Planctomycetia;Planctomycetales;Planctomycetaceae;Planctomyces;unclassified;	0.00262953	***	DC
Otu000185	Bacteria;Bacteroidetes;Flavobacteriia;Flavobacteriales;[Weeksellaceae];Chryseobacterium;unclassified;	0.0136772	**	HXH
Otu000186	Bacteria;Verrucomicrobia;Opitutae;Opitutales;Opitutaceae;Opitutus;unclassified;	0.0013262	***	DC
Otu000187	Bacteria;Proteobacteria;Alphaproteobacteria;Caulobacterales;Caulobacteraceae;Caulobacter;vibrioides;	0.00135713	***	HXH
Otu000189	Bacteria;Bacteroidetes;Flavobacteriia;Flavobacteriales;Flavobacteriaceae;Flavobacterium;unclassified;	0.000909144	***	HXH
Otu000191	Bacteria;Proteobacteria;Alphaproteobacteria;Rhizobiales;Methylocystaceae;Methylosinus;unclassified;	0.00135713	***	DC
Otu000194	Bacteria;Actinobacteria;Acidimicrobiia;Acidimicrobiales;C111;unclassified;unclassified;	0.00128067	***	HXH
Otu000195	Bacteria;Actinobacteria;Actinobacteria;Actinomycetales;unclassified;unclassified;unclassified;	0.00405981	***	DC
Otu000197	Bacteria;Planctomycetes;Planctomycetia;Pirellulales;Pirellulaceae;unclassified;unclassified;	0.00660032	***	DC
Otu000204	Bacteria;Planctomycetes;Phycisphaerae;Phycisphaerales;unclassified;unclassified;unclassified;	0.00258939	***	DC
Otu000205	Bacteria;Bacteroidetes;unclassified;unclassified;unclassified;unclassified;unclassified;	0.000436427	***	HXH
Otu000213	Bacteria;Proteobacteria;Alphaproteobacteria;Sphingomonadales;Sphingomonadaceae;Sandarakinorhabdus;limnophila;	0.000135711	***	HXH
Otu000216	Bacteria;Proteobacteria;Alphaproteobacteria;unclassified;unclassified;unclassified;unclassified;	0.00264299	***	HXH
Otu000218	Bacteria;Planctomycetes;Planctomycetia;Planctomycetales;Planctomycetaceae;Planctomyces;unclassified;	0.0119504	**	HXH
Otu000220	Bacteria;Verrucomicrobia;Verrucomicrobiae;Verrucomicrobiales;Verrucomicrobiaceae;unclassified;unclassified;	0.00189244	***	HXH
Otu000230	Bacteria;Proteobacteria;Alphaproteobacteria;Rhizobiales;unclassified;unclassified;unclassified;	0.00363867	***	DC
Otu000235	Bacteria;Proteobacteria;Gammaproteobacteria;Pseudomonadales;Moraxellaceae;Enhydrobacter;aerosaccus;	0.0265625	**	HXH
Otu000236	Bacteria;Planctomycetes;Planctomycetia;Pirellulales;Pirellulaceae;unclassified;unclassified;	0.00362124	***	DC
Otu000237	Bacteria;Planctomycetes;Planctomycetia;Pirellulales;Pirellulaceae;unclassified;unclassified;	0.0013262	***	HXH
Otu000238	Bacteria;Verrucomicrobia;Verrucomicrobiae;Verrucomicrobiales;Verrucomicrobiaceae;Luteolibacter;unclassified;	5.03e-05	***	HXH
Otu000239	Bacteria;Actinobacteria;Actinobacteria;Actinomycetales;ACK-M1;unclassified;unclassified;	0.0013262	***	DC
Otu000245	Bacteria;Proteobacteria;Betaproteobacteria;unclassified;unclassified;unclassified;unclassified;	0.00134936	***	DC
Otu000247	Bacteria;Planctomycetes;Planctomycetia;Planctomycetales;Planctomycetaceae;Planctomyces;unclassified;	0.00660032	***	DC
Otu000255	Bacteria;Chlorobi;OPB56;unclassified;unclassified;unclassified;unclassified;	0.00671308	***	DC
Otu000265	Bacteria;Bacteroidetes;Sphingobacteriia;Sphingobacteriales;Sphingobacteriaceae;Solitalea;unclassified;	0.0013262	***	DC
Otu000269	Bacteria;Bacteroidetes;Flavobacteriia;Flavobacteriales;Flavobacteriaceae;Flavobacterium;unclassified;	0.00961023	***	HXH
Otu000274	Bacteria;Planctomycetes;Planctomycetia;Gemmatales;Isosphaeraceae;unclassified;unclassified;	0.000620389	***	HXH
Otu000276	Bacteria;Verrucomicrobia;Opitutae;[Cerasicoccales];[Cerasicoccaceae];unclassified;unclassified;	5.03e-05	***	HXH
Otu000280	Bacteria;Planctomycetes;Planctomycetia;Pirellulales;Pirellulaceae;unclassified;unclassified;	0.00189222	***	DC
Otu000293	Bacteria;Planctomycetes;Planctomycetia;Gemmatales;Gemmataceae;Gemmata;unclassified;	5.03e-05	***	HXH
Otu000306	Bacteria;Proteobacteria;Alphaproteobacteria;Rhizobiales;unclassified;unclassified;unclassified;	0.0013262	***	DC
Otu000315	Bacteria;Bacteroidetes;[Saprospirae];[Saprospirales];Saprospiraceae;unclassified;unclassified;	0.00135713	***	DC
